# Supplementary material for: The genetics and development of mandibles and hypopharyngeal sclerite and cornua in larvae of Drosophila gaucha
Source: PLoS One. 2017 Oct 18;12(10):e0185054. doi: 10.1371/journal.pone.0185054 (PMC5646785; doi:10.1371/journal.pone.0185054)
Supplement: S1 Data Set — The genetics and development of mandibles M and hypopharyngeal sclerite and cornua HPC in larvae of Drosophila gaucha. (XLS) [file pone.0185054.s005.xls]

## Sheet: Hoja1
	Data Godoy-Herrera et. al. MS. The genetics and development of mandibles M and hypopharyngeal sclerite and cornua HPC in larvae of Drosophila gaucha
	Genotipe	Genotipe code	Age	Mandible length (um)	Mandible length error	HPC length (um)	HPC length error	Number of teeth	Number of teeth error
	BAxBA	1	24 h	36.196	0.309	160.04	0	3.4375	0.203485
	CJxCJ	2	24 h	36.666	0.219	161	0.557	4.03846	0.155778
	BAxCJ	3	24 h	36.083	0.23	170.333	1.221	4.16667	0.127607
	CJxBA	4	24 h	37.5	0.17	166.333	1.312	3.73333	0.0821176
	F1♂X (BAxBA)♀	5	24 h	24	0.214	134.5	0.808	3.6	0.086
	F1♀X (BAxBA)♂	6	24 h	25.85	0.461	120.45	1.406	3.4	0.07
	F1♂X (BAxBA)♀	7	24 h	24.225	0.25	126.625	1.038	3.22	0.066
	F1♀X (BAxBA)♂	8	24 h	22.575	0.322	121.775	1.246	3.66	0.068
	BAxCJ	9	24 h	23.877	0.265	147.997	1.36	4.26	0.094
	CJxBA	10	24 h	24.604	0.191	142.067	1.012	4.44	0.082
	BAxBA	1	48 h	35	0	160	0	4.23529	0.106046
	CJxCJ	2	48 h	35	0	167.333	1.18187	4.46667	0.133333
	BAxCJ	3	48 h	37.5	0	177	1.08808	3.43333	0.0920187
	CJxBA	4	48 h	37	0.221022	178.667	1.14805	3.83333	0.0692046
	F1♂X (BAxBA)♀	5	48 h	23.5	0.205163	130.85	0.746967	3.44	0.0764519
	F1♀X (BAxBA)♂	6	48 h	23.3511	0.231591	129.149	0.826945	3.46809	0.0796097
	F1♂X (BAxBA)♀	7	48 h	25.3	1.03174	134.6	1.58655	3.82	0.0934159
	F1♀X (BAxBA)♂	8	48 h	23.2955	0.222937	130.852	0.643583	3.56818	0.075537
	BAxCJ	9	48 h	48.3989	2.45303	160.416	6.09584	4.28	0.0641427
	CJxBA	10	48 h	30.7846	1.62322	143.333	3.25077	3.86957	0.0912008
	BAxBA	1	72 h	44.7727	4.89033	186.364	17.6981	4.4	0.221108
	CJxCJ	2	72 h	47.8261	4.13849	203.913	13.4214	4.42105	0.158866
	BAxCJ	3	72 h	37.6667	0.115801	192.333	1.23952	4.43333	0.0920187
	CJxBA	4	72 h	37.5	0	182	1.61885	3.7	0.0850963
	F1♂X (BAxBA)♀	5	72 h	23.8636	0.189834	134.148	0.674901	3.63636	0.0924811
	F1♀X (BAxBA)♂	6	72 h	23.1686	0.20526	133.285	0.636349	3.39535	0.0824563
	F1♂X (BAxBA)♀	7	72 h	23.5714	0.193215	131.071	0.994113	3.2381	0.0747394
	F1♀X (BAxBA)♂	8	72 h	23.3	0.322933	130.9	0.702619	3.6	0.0857143
	BAxCJ	9	72 h	69.2471	3.03982	225.31	6.788	4.32609	0.0764828
	CJxBA	10	72 h	85.1603	2.10506	233.377	3.10256	4.2	0.0857143
	BAxBA	1	96 h	77.5	0.119866	299.333	0.463206	4.4	0.102833
	CJxCJ	2	96 h	79.6667	0.157811	341	0.557086	5.16667	0.173426
	BAxCJ	3	96 h	80.0833	0.280684	350	0	4.3	0.0976741
	CJxBA	4	96 h	80.8333	0.218844	358.667	2.01907	4.46667	0.0926411
	F1♂X (BAxBA)♀	5	96 h	47.75	3.36199	151.771	4.88101	3.8125	0.0996003
	F1♀X (BAxBA)♂	6	96 h	76.2766	0.744516	200.691	2.82538	4.34043	0.0926364
	F1♂X (BAxBA)♀	7	96 h	30.2174	2.26934	135.815	3.41393	3.69565	0.123826
	F1♀X (BAxBA)♂	8	96 h	73.55	1.12052	196.85	2.51507	4.16	0.0826105
	BAxCJ	9	96 h	74.4614	2.50617	234.047	5.82167	4.19149	0.0992026
	CJxBA	10	96 h	85.23	2.71848	257.774	7.69828	5.5625	0.345829
	BAxBA	1	120 h	80.75	0.244185	347	0.976741	4.32258	0.107634
	CJxCJ	2	120 h	78.75	0.301561	348.571	1.33277	4.85714	0.16031
	BAxCJ	3	120 h	79.5833	0.319017	346.667	0.998082	4.8	0.100573
	CJxBA	4	120 h	81	0.351516	352.333	0.785403	4.4	0.0909718
	F1♂X (BAxBA)♀	5	120 h	73.6	0.631487	198.4	1.45118	4.02	0.0880167
	F1♀X (BAxBA)♂	6	120 h	74.35	0.348539	200.15	1.28851	4.12	0.078973
	F1♂X (BAxBA)♀	7	120 h	74.8	0.415515	197.95	1.82484	4.38	0.0802547
	F1♀X (BAxBA)♂	8	120 h	71.65	0.569685	192.6	1.40872	4.3	0.0769309
	BAxCJ	9	120 h	107.063	3.71131	298.043	11.1683	7.02	0.452196
	CJxBA	10	120 h	116.227	3.34337	331.804	10.4714	7.48	0.327314
	BAxBA	1	144 h	125.917	3.81972	608.333	19.0105	8.06667	0.306757
	CJxCJ	2	144 h	136.833	0.291974	644	2.32922	9.86667	0.164235
	BAxCJ	3	144 h	122.25	3.522	598.667	20.6933	7.66667	0.363044
	CJxBA	4	144 h	97.25	4.92815	447.333	26.1118	5.76667	0.520131
	F1♂X (BAxBA)♀	5	144 h	76.3021	0.306815	197.552	1.25108	4.25	0.0759105
	F1♀X (BAxBA)♂	6	144 h	81.85	1.83477	205.75	3.51328	5.56	0.345419
	F1♂X (BAxBA)♀	7	144 h	74.85	0.496981	193.2	2.13336	4.16	0.0919627
	F1♀X (BAxBA)♂	8	144 h	82.5	2.74272	219.226	7.12359	5.38095	0.291179
	BAxCJ	9	144 h	130.479	1.33696	369.547	5.01014	9.46	0.241103
	CJxBA	10	144 h	117.534	2.97338	345.058	8.83013	8.56	0.38983
	BAxBA	1	168 h	124.833	2.06145	627.5	10.4091	8.22778	0.271769
	CJxCJ	2	168 h	135.192	0.390342	631.538	1.81382	10.4615	0.249497
	BAxCJ	3	168 h	132.917	0.689446	650	0	9.13333	0.196131
	CJxBA	4	168 h	132.417	0.616853	649.333	1.51113	8.93333	0.244166
	F1♂X (BAxBA)♀	5	168 h	100.75	3.36265	262.55	8.41782	7.36	0.428343
	F1♀X (BAxBA)♂	6	168 h	110.85	2.9508	281.05	7.93407	8.44	0.44736
	F1♂X (BAxBA)♀	7	168 h	108.35	3.22981	279.25	8.34469	8.5	0.405322
	F1♀X (BAxBA)♂	8	168 h	102.34	3.37695	261.33	8.00773	7.65957	0.416226
	BAxCJ	9	168 h	126.558	1.04424	352.611	2.96454	8.96	0.223077
	CJxBA	10	168 h	125.421	1.47692	352.687	4.75134	9.06	0.236315
	BAxBA	1	196 h	123.75	0.30317	646.667	1.80775	8.38889	0.200308
	CJxCJ	2	196 h	130.167	2.48251	630.667	0.463206	9.9	0.1109
	BAxCJ	3	196 h	135.833	0.540505	653.333	0.998082	8.93333	0.214065
	CJxBA	4	196 h	135.25	0.499281	650	0	8.4	0.195348
	F1♂X (BAxBA)♀	5	196 h	116.25	2.77953	305.7	7.56908	9.08	0.384219
	F1♀X (BAxBA)♂	6	196 h	120.8	0.522162	311.5	2.12492	9.72	0.232186
	F1♂X (BAxBA)♀	7	196 h	116.5	2.32774	310.2	5.88358	9.16	0.327464
	F1♀X (BAxBA)♂	8	196 h	107.05	2.90732	275.65	7.03555	8.42	0.391845
	BAxCJ	9	196 h	126.54	0.974421	366.256	4.53688	9.44	0.204361
	CJxBA	10	196 h	126.42	1.00384	382.464	5.11296	9.86364	0.212184
